# Supplementary material for: Magnetic Detection of Cancer Cells Using Tumor-Homing Peptide-Modified Magnetic Nanoparticles
Source: Biosensors (Basel). 2026 Jan 5;16(1):45. doi: 10.3390/bios16010045 (PMC12838623; doi:10.3390/bios16010045)
Supplement: Supplementary file 1 [file biosensors-16-00045-s001.zip]

Archive with 1 entries (1 files):
- biosensors-4049810-supplementary.pdf
